# Supplementary material for: Improvement in Early Scar Maturation by Nanofat Infiltration: Histological and Spectrophotometric Preliminary Results From a Split Scar–Controlled, Randomized, Double-Blinded Clinical Trial
Source: Aesthet Surg J Open Forum. 2024 Aug 30;6:ojae072. doi: 10.1093/asjof/ojae072 (PMC11446608; doi:10.1093/asjof/ojae072)
Supplement: ojae072_Supplementary_Data [file ojae072_supplementary_data.zip]

Archive with 7 entries (7 files):
- SDC, Figure 1.jpeg
- SDC, Figure 2.jpeg
- SDC, Figure 3.jpeg
- SDC, Figure 4.jpeg
- SDC, FIgure 5.jpeg
- SDC, figure 6A.tif
- SDC, Figure 6B.TIF
